# Supplementary material for: Tuo-Min-Ding-Chuan Decoction Alleviates Asthma via Spatial Regulation of Gut Microbiota and Treg Cell Promotion
Source: Pharmaceuticals (Basel). 2025 Apr 28;18(5):646. doi: 10.3390/ph18050646 (PMC12115061; doi:10.3390/ph18050646)
Supplement: Supplementary file 1 [file pharmaceuticals-18-00646-s001.zip]

Archive with 1 entries (1 files):
- pharmaceuticals-3577541-supplementary.pdf
